# Supplementary material for: Cytotaxonomy of unionid freshwater mussels (Unionoida, Unionidae) from northeastern Thailand with description of a new species
Source: Zookeys. 2015 Jul 27;(514):93–110. doi: 10.3897/zookeys.514.8977 (PMC4525026; doi:10.3897/zookeys.514.8977)
Supplement: XML Treatment for Scabies [file zookeys.514.8977-treatment1.xml]

<!DOCTYPE tp:taxon-treatment
  PUBLIC "-//TaxonX//DTD Taxonomic Treatment Publishing DTD v0 20100105//EN" "tax-treatment-NSO.dtd">
<tp:taxon-treatment xmlns:tp="http://www.plazi.org/taxpub"><tp:treatment-meta><kwd-group><label>Taxon classification</label><kwd><named-content content-type="kingdom">Animalia</named-content></kwd><kwd><named-content content-type="order">Unionoida</named-content></kwd><kwd><named-content content-type="family">Unionidae</named-content></kwd></kwd-group><mixed-citation publication-type="journal"><person-group><name><surname>Kongim</surname><given-names>Bangon</given-names></name><name><surname>Sutcharit</surname><given-names>Chirasak</given-names></name><name><surname>Panha</surname><given-names>Somsak</given-names></name></person-group><article-title>Cytotaxonomy of unionid freshwater mussels (<tp:taxon-name><tp:taxon-name-part taxon-name-part-type="order">Unionoida</tp:taxon-name-part></tp:taxon-name>, <tp:taxon-name><tp:taxon-name-part taxon-name-part-type="family">Unionidae</tp:taxon-name-part></tp:taxon-name>) from northeastern Thailand with description of a new species</article-title><source>Zookeys</source><day>27</day><month>7</month><year>2015</year><volume>2015</volume><issue>514</issue><fpage>93</fpage><lpage>110</lpage><pub-id pub-id-type="doi">10.3897/zookeys.514.8977</pub-id></mixed-citation></tp:treatment-meta><tp:nomenclature><label>Genus</label><tp:taxon-name>
                            <tp:taxon-name-part taxon-name-part-type="genus">Scabies</tp:taxon-name-part>
                        </tp:taxon-name><tp:taxon-authority>Haas, 1911</tp:taxon-authority></tp:nomenclature><tp:treatment-sec sec-type="Type species"><title>Type species</title><p>(by subsequent designation of <xref ref-type="bibr" rid="B25">Haas 1969</xref>: 63) <italic><tp:taxon-name><tp:taxon-name-part taxon-name-part-type="genus">Unio</tp:taxon-name-part> <tp:taxon-name-part taxon-name-part-type="species">scobinatus</tp:taxon-name-part></tp:taxon-name></italic> Lea, 1856. Recent, Southeast Asia. Gender masculine.</p><!--PageBreak--><!--PageBreak--><!--PageBreak--></tp:treatment-sec><ref-list><ref id="B25"><mixed-citation xmlns:xlink="http://www.w3.org/1999/xlink" xlink:type="simple"><person-group><name name-style="western"><surname>Haas</surname><given-names>F</given-names></name></person-group> (<year>1969</year>) <article-title>Superfamilia <tp:taxon-name><tp:taxon-name-part taxon-name-part-type="superfamily">Unionacea</tp:taxon-name-part></tp:taxon-name>.</article-title> <source>Das Tierreich</source> <volume>88</volume>: <fpage>1</fpage>–<lpage>663</lpage>. </mixed-citation></ref></ref-list></tp:taxon-treatment>
