# Supplementary material for: Cytotaxonomy of unionid freshwater mussels (Unionoida, Unionidae) from northeastern Thailand with description of a new species
Source: Zookeys. 2015 Jul 27;(514):93–110. doi: 10.3897/zookeys.514.8977 (PMC4525026; doi:10.3897/zookeys.514.8977)
Supplement: XML Treatment for Scabies songkramensis [file zookeys.514.8977-treatment2.xml]

<!DOCTYPE tp:taxon-treatment
  PUBLIC "-//TaxonX//DTD Taxonomic Treatment Publishing DTD v0 20100105//EN" "tax-treatment-NSO.dtd">
<tp:taxon-treatment xmlns:tp="http://www.plazi.org/taxpub"><tp:treatment-meta><kwd-group><label>Taxon classification</label><kwd><named-content content-type="kingdom">Animalia</named-content></kwd><kwd><named-content content-type="order">Unionoida</named-content></kwd><kwd><named-content content-type="family">Unionidae</named-content></kwd></kwd-group><mixed-citation publication-type="journal"><person-group><name><surname>Kongim</surname><given-names>Bangon</given-names></name><name><surname>Sutcharit</surname><given-names>Chirasak</given-names></name><name><surname>Panha</surname><given-names>Somsak</given-names></name></person-group><article-title>Cytotaxonomy of unionid freshwater mussels (<tp:taxon-name><tp:taxon-name-part taxon-name-part-type="order">Unionoida</tp:taxon-name-part></tp:taxon-name>, <tp:taxon-name><tp:taxon-name-part taxon-name-part-type="family">Unionidae</tp:taxon-name-part></tp:taxon-name>) from northeastern Thailand with description of a new species</article-title><source>Zookeys</source><day>27</day><month>7</month><year>2015</year><volume>2015</volume><issue>514</issue><fpage>93</fpage><lpage>110</lpage><pub-id pub-id-type="doi">10.3897/zookeys.514.8977</pub-id></mixed-citation></tp:treatment-meta><tp:nomenclature><tp:taxon-name>
                            <tp:taxon-name-part taxon-name-part-type="genus">Scabies</tp:taxon-name-part>
                            <tp:taxon-name-part taxon-name-part-type="species">songkramensis</tp:taxon-name-part>
                            <object-id xmlns:xlink="http://www.w3.org/1999/xlink" content-type="zoobank" xlink:type="simple">http://zoobank.org/C55BB4DA-BACA-40A6-AF97-8496C3B2FC14</object-id>
                        </tp:taxon-name><tp:taxon-authority>Kongim &amp; Panha</tp:taxon-authority><tp:taxon-status xmlns:xlink="http://www.w3.org/1999/xlink" xlink:type="simple">sp. n.</tp:taxon-status><xref ref-type="fig" rid="F5">Fig. 5A, B, F</xref><xref ref-type="table" rid="T3">; Table 3</xref></tp:nomenclature><tp:treatment-sec sec-type="type material"><title>Type material.</title><p>Holotype ZMMSU 00500 (length 30 mm, height 18 mm, width 7.5 mm) Paratypes: ZMMSU 00501 (20 shells; length 29–33 mm, height 17–19 mm, width 7–8 mm); CUMZ (five shells).</p></tp:treatment-sec><tp:treatment-sec sec-type="Type locality"><title>Type locality.</title><p>Houy Plahang stream in Songkram River Basin, Ban Klang Charern, Pangkon, Sakon Nakorn, Thailand – <named-content xmlns:xlink="http://www.w3.org/1999/xlink" content-type="dwc:verbatimCoordinates" xlink:type="simple">17°24'22"N, 103°50'1"E</named-content>. Type locality indicated in Fig. <xref ref-type="fig" rid="F1">1</xref>, locality 4).</p></tp:treatment-sec><tp:treatment-sec sec-type="Etymology"><title>Etymology.</title><p>The specific name <italic>songkramensis</italic> refers to the Songkram River, type locality of this new species. Authorship of this new species is to be credited to Kongim and Panha in Kongim, Sutcharit and Panha.</p><!--PageBreak--></tp:treatment-sec><tp:treatment-sec sec-type="Description"><title>Description.</title><p>Shell of medium size (length 29–33 mm), ovate in outline, H/L ratio = 0.59, anterior portion rounded, umbonal area elevated and sloping downwards posteriorly. Underlying shell colour brown. Shell sculptured with a series of coarse, v-shaped ribs radiating outwards from umbo; v-line arrangement loose, with 4-fold number on 10 mm; posterior slope with coarse and distinct ridges. Sculpture reduced to nearly obsolete near ventral and posterior shell margin. Periostracum brown, tending towards dark green where ribs are worn. Hinge plate well-developed; pseudocardinal tooth (pt) forming a thickened plate and raised lamelliform on right valve, but thinner and also raised lamelliform on left valve. Two well-developed posterior lateral teeth (lt) present in each valve, long and sharp. Anterior adductor muscle scar (aa) prominent and deeply impressed; posterior adductor muscle scar (pa) shallow; pallial line (pl) faintly impressed. Nacre bluish-white with little iridescence.</p><fig id="F5" position="float" orientation="portrait"><label>Figure 5.</label><caption><p>Shell valves of <bold>A, B</bold> <italic><tp:taxon-name><tp:taxon-name-part taxon-name-part-type="genus">Scabies</tp:taxon-name-part> <tp:taxon-name-part taxon-name-part-type="species">songkramensis</tp:taxon-name-part></tp:taxon-name></italic> sp. n., <bold>A</bold> holotype ZMMSU 00500 and <bold>B</bold> paratype ZMMSU 00501. <bold>C</bold> <italic><tp:taxon-name><tp:taxon-name-part taxon-name-part-type="genus">Scabies</tp:taxon-name-part> <tp:taxon-name-part taxon-name-part-type="species">crispata</tp:taxon-name-part></tp:taxon-name></italic>, Brandt collection SMF 188682 from Bangkok, Thailand <bold>D</bold> <italic><tp:taxon-name><tp:taxon-name-part taxon-name-part-type="genus">Scabies</tp:taxon-name-part> <tp:taxon-name-part taxon-name-part-type="species">nucleus</tp:taxon-name-part></tp:taxon-name></italic> Brandt collection SMF 198394 from Mekong River, Pakse, Laos <bold>E</bold> <italic><tp:taxon-name><tp:taxon-name-part taxon-name-part-type="genus">Scabies</tp:taxon-name-part> <tp:taxon-name-part taxon-name-part-type="species">phaselus</tp:taxon-name-part></tp:taxon-name></italic> Brandt collection SMF 188695 from Takrong River, Nakon Ratchsrima, and <bold>F</bold> hinge plates of <italic><tp:taxon-name><tp:taxon-name-part taxon-name-part-type="genus">Scabies</tp:taxon-name-part> <tp:taxon-name-part taxon-name-part-type="species">songkramensis</tp:taxon-name-part></tp:taxon-name></italic> sp. n., holotype, with illustrating and measurements terminology. Abbreviations: aa, anterior adductor muscle scar; lt, lateral teeth; pa, posterior adductor muscle scar; pl, pallial line; pt, pseudocardinal tooth; H, height of valves; L, length of valves; and W, width of valves.</p></caption><graphic xmlns:xlink="http://www.w3.org/1999/xlink" xlink:href="zookeys-514-093-g005.jpg" position="float" orientation="portrait" xlink:type="simple" id="oo_48301.jpg"/></fig></tp:treatment-sec><tp:treatment-sec sec-type="Remarks"><title>Remarks.</title><p>The new species differs from the closely related <italic><tp:taxon-name><tp:taxon-name-part taxon-name-part-type="genus">Scabies</tp:taxon-name-part> <tp:taxon-name-part taxon-name-part-type="species">crispata</tp:taxon-name-part></tp:taxon-name></italic> (Gould) and <italic><tp:taxon-name><tp:taxon-name-part taxon-name-part-type="genus">Scabies</tp:taxon-name-part> <tp:taxon-name-part taxon-name-part-type="species">phaselus</tp:taxon-name-part></tp:taxon-name></italic> (Lea) by having a smaller, harder, thicker, ovate shell that is brown in colour, with dark brown v-line sculpture. The two other species have larger, more elongate shells that are yellowish brown in colour, combined with greenish v-line sculpturing in <italic><tp:taxon-name><tp:taxon-name-part taxon-name-part-type="genus">Scabies</tp:taxon-name-part> <tp:taxon-name-part taxon-name-part-type="species">crispata</tp:taxon-name-part></tp:taxon-name></italic> and a nearly smooth shell surface in <italic><tp:taxon-name><tp:taxon-name-part taxon-name-part-type="genus">Scabies</tp:taxon-name-part> <tp:taxon-name-part taxon-name-part-type="species">phaselus</tp:taxon-name-part></tp:taxon-name></italic>. <italic><tp:taxon-name><tp:taxon-name-part taxon-name-part-type="genus">Scabies</tp:taxon-name-part> <tp:taxon-name-part taxon-name-part-type="species">songkramensis</tp:taxon-name-part></tp:taxon-name></italic> sp. n. differs from <italic><tp:taxon-name><tp:taxon-name-part taxon-name-part-type="genus">Scabies</tp:taxon-name-part> <tp:taxon-name-part taxon-name-part-type="species">nucleus</tp:taxon-name-part></tp:taxon-name></italic> (Lea) in having a larger shell and v-line sculpture, compared with w-line sculpture in <italic><tp:taxon-name><tp:taxon-name-part taxon-name-part-type="genus">Scabies</tp:taxon-name-part> <tp:taxon-name-part taxon-name-part-type="species">nucleus</tp:taxon-name-part></tp:taxon-name></italic>.</p></tp:treatment-sec><tp:treatment-sec sec-type="Habitat"><title>Habitat.</title><p><italic><tp:taxon-name><tp:taxon-name-part taxon-name-part-type="genus">Scabies</tp:taxon-name-part> <tp:taxon-name-part taxon-name-part-type="species">songkramensis</tp:taxon-name-part></tp:taxon-name></italic> sp. n. occurs in a small tributary of the Songkhram River. It lives in shallow water in a sandy-gravel substrate, or less frequently in sandy-mud. This new species is currently known only from the type locality, approximately 100 km from the main stem of the Songkhram River (Fig. <xref ref-type="fig" rid="F1">1</xref>, locality 4), in slow moving water at depths that ranged from 0.5 to 2 m in the wet season (i.e. from June to October).</p></tp:treatment-sec><tp:treatment-sec><!--Section generated to contain objects referenced in tp:taxon-treatment.--><table-wrap id="T3" position="float" orientation="portrait"><label>Table 3.</label><caption><p>Comparisons of shell characteristics of the new species compared with those of the three other Thai species of <italic><tp:taxon-name><tp:taxon-name-part taxon-name-part-type="genus">Scabies</tp:taxon-name-part></tp:taxon-name></italic>.</p></caption><table id="TID0EBSBI" rules="all"><tbody><tr><th rowspan="1" colspan="1">Characteristics</th><th rowspan="1" colspan="1"><italic><tp:taxon-name><tp:taxon-name-part taxon-name-part-type="genus">Scabies</tp:taxon-name-part> <tp:taxon-name-part taxon-name-part-type="species">songkramensis</tp:taxon-name-part></tp:taxon-name></italic> sp. n.</th><th rowspan="1" colspan="1"><italic><tp:taxon-name><tp:taxon-name-part taxon-name-part-type="genus">Scabies</tp:taxon-name-part> <tp:taxon-name-part taxon-name-part-type="species">crispata</tp:taxon-name-part></tp:taxon-name></italic></th><th rowspan="1" colspan="1"><italic><tp:taxon-name><tp:taxon-name-part taxon-name-part-type="genus">Scabies</tp:taxon-name-part> <tp:taxon-name-part taxon-name-part-type="species">nucleus</tp:taxon-name-part></tp:taxon-name></italic></th><th rowspan="1" colspan="1"><italic><tp:taxon-name><tp:taxon-name-part taxon-name-part-type="genus">Scabies</tp:taxon-name-part> <tp:taxon-name-part taxon-name-part-type="species">phaselus</tp:taxon-name-part></tp:taxon-name></italic></th></tr><tr><td rowspan="1" colspan="1">Length of valves; L (mm)</td><td rowspan="1" colspan="1">29–33<break/> 29.60 ± 0.57</td><td rowspan="1" colspan="1">30–39<break/> 35.40 ± 2.33</td><td rowspan="1" colspan="1">16–19<break/> 18.00 ± 0.40</td><td rowspan="1" colspan="1">30–35<break/> 32.60 ± 1.85</td></tr><tr><td rowspan="1" colspan="1">Height of valves; H (mm)</td><td rowspan="1" colspan="1">17–19<break/> 17.60 ± 0.57</td><td rowspan="1" colspan="1">14–17<break/> 15.88 ± 0.68</td><td rowspan="1" colspan="1">11–13<break/> 12.20 ± 0.67</td><td rowspan="1" colspan="1">13–17<break/> 15.26 ± 0.55</td></tr><tr><td rowspan="1" colspan="1">Width of valves; W (mm)</td><td rowspan="1" colspan="1">7–8<break/> 7.51 ± 0.35</td><td rowspan="1" colspan="1">5.5–7.5<break/> 6.57 ± 0.42</td><td rowspan="1" colspan="1">3.5–4.5<break/> 4.23 ± 0.87</td><td rowspan="1" colspan="1">5.5–7<break/> 5.95 ± 0.39</td></tr><tr><td rowspan="1" colspan="1">H/L ratio</td><td rowspan="1" colspan="1">0.59 ± 0.01</td><td rowspan="1" colspan="1">0.46 ± 0.31</td><td rowspan="1" colspan="1">0.71 ± 0.01</td><td rowspan="1" colspan="1">0.48 ± 0.32</td></tr><tr><td rowspan="1" colspan="1">Shell shape</td><td rowspan="1" colspan="1">Ovate</td><td rowspan="1" colspan="1">Elongate cuneiform</td><td rowspan="1" colspan="1">Subquadrate</td><td rowspan="1" colspan="1">Elongate with ventral margin concave</td></tr><tr><td rowspan="1" colspan="1">Shell colour</td><td rowspan="1" colspan="1">Greenish brown</td><td rowspan="1" colspan="1">Dark greenish</td><td rowspan="1" colspan="1">Greenish</td><td rowspan="1" colspan="1">Dark greenish</td></tr><tr><td rowspan="1" colspan="1">Shell sculpture</td><td rowspan="1" colspan="1">Coarse, obtuse</td><td rowspan="1" colspan="1">Fine, glossy</td><td rowspan="1" colspan="1">Coarse, obtuse</td><td rowspan="1" colspan="1">Fine, glossy</td></tr><tr><td rowspan="1" colspan="1">Line of shell sculpture</td><td rowspan="1" colspan="1">Loose, distinct v-line</td><td rowspan="1" colspan="1">v or w-line</td><td rowspan="1" colspan="1">v-line</td><td rowspan="1" colspan="1">Dense, wavy line</td></tr><tr><td rowspan="1" colspan="1">Fold number on shell sculpture on 10 mm</td><td rowspan="1" colspan="1">4</td><td rowspan="1" colspan="1">6</td><td rowspan="1" colspan="1">6</td><td rowspan="1" colspan="1">9</td></tr><tr><td rowspan="1" colspan="1">Shell thickness</td><td rowspan="1" colspan="1">Thick</td><td rowspan="1" colspan="1">Thin</td><td rowspan="1" colspan="1">Thick</td><td rowspan="1" colspan="1">Thin</td></tr><tr><td rowspan="1" colspan="1">Nacre colour</td><td rowspan="1" colspan="1">Bluish-white</td><td rowspan="1" colspan="1">Milky-white</td><td rowspan="1" colspan="1">Bluish-white</td><td rowspan="1" colspan="1">Milky-white</td></tr><tr><td rowspan="1" colspan="1">Pseudocardinals tooth</td><td rowspan="1" colspan="1">Thick plate</td><td rowspan="1" colspan="1">Large, deep fracture</td><td rowspan="1" colspan="1">Thick, stumpy, short, deep fracture</td><td rowspan="1" colspan="1">Large, short, triangular, pointed crest</td></tr><tr><td rowspan="1" colspan="1">Muscle scars</td><td rowspan="1" colspan="1">Deep and narrow in anterior, shallow in posterior</td><td rowspan="1" colspan="1">Deep in anterior, very shallow in posterior</td><td rowspan="1" colspan="1">Distinct, deep in anterior</td><td rowspan="1" colspan="1">Deep in anterior</td></tr></tbody></table></table-wrap><fig id="F1" position="float" orientation="portrait"><label>Figure 1.</label><caption><p>Sampling locations for unionids in northeastern Thailand: <bold>1</bold> Ban Tha Nanglian, Chonnabot, Khon Kaen (<named-content xmlns:xlink="http://www.w3.org/1999/xlink" content-type="dwc:verbatimCoordinates" xlink:type="simple">16°1'21"N; 102°33'34"E</named-content>) <bold>2</bold> Ban Tha Khonyang, Kantharawichai, Maha Sarakham (<named-content xmlns:xlink="http://www.w3.org/1999/xlink" content-type="dwc:verbatimCoordinates" xlink:type="simple">16°14'1"N; 103°16'1"E</named-content>) <bold>3</bold> Ban Tha Krai, Selaphum, Roi Et (<named-content xmlns:xlink="http://www.w3.org/1999/xlink" content-type="dwc:verbatimCoordinates" xlink:type="simple">16°2'0"N; 103°56'2"E</named-content>) <bold>4</bold> Ban Klang Charern, Pangkon, Sakon Nakorn (<named-content xmlns:xlink="http://www.w3.org/1999/xlink" content-type="dwc:verbatimCoordinates" xlink:type="simple">17°24'22"N; 103°50'1"E</named-content>) <bold>5</bold> Kamtakla, Sakon Nakorn (<named-content xmlns:xlink="http://www.w3.org/1999/xlink" content-type="dwc:verbatimCoordinates" xlink:type="simple">17°49'32"N; 103°47'10"E</named-content>).</p></caption><graphic xmlns:xlink="http://www.w3.org/1999/xlink" xlink:href="zookeys-514-093-g001.jpg" position="float" orientation="portrait" xlink:type="simple" id="oo_48297.jpg"/></fig></tp:treatment-sec></tp:taxon-treatment>
